# Supplementary material for: Characteristics of Envelope Genes in a Chinese Chronically HIV-1 Infected Patient With Broadly Neutralizing Activity
Source: Front Microbiol. 2019 May 24;10:1096. doi: 10.3389/fmicb.2019.01096 (PMC6543928; doi:10.3389/fmicb.2019.01096)
Supplement: Supplementary file 1 [file Table_1.XLSX]

## Sheet: Sheet1
Critical amino acids mutation in epitopes of bmAbs
Pseudovirues	PGT121(HXB2)						PGT135(HXB2)							2G12(HXB2)
	332	301	136	156	386	392	332	295	386	392	389	408	330	295	332	339	386	392	397	448
	N	N	N	N	N	N	N	N	N	N	Q	T	H	N	N	N	N	N	N	N
0507-12	-	-	-	-	-	-	-	-	-	-	-	S	H		-	-	-	-	K	-
0507-13	-	-	-	-	-	-	-	-	-	-	-	S	H		-	-	-	-	E	-
0507-14	-	-	-	-	-	-	-	-	-	-	-	S	H		-	-	-	-	E	-
0507-15	-	-	-	-	-	-	-	-	-	-	-	S	H		-	-	-	-	E	-
0507-16	-	-	-	-	-	-	-	-	-	-	-	S	H		-	-	-	-	E	-
0604-21	-	-	-	-	-	-	-	-	-	-	-	S	H		-	-	-	-	E	-
0604-22	-	-	-	-	-	-	-	-	-	-	-	S	H		-	-	-	-	E	-
0604-23	-	-	-	-	-	-	-	-	-	-	-	S	H		-	-	-	-	K	-
0604-24	-	-	-	-	-	-	-	-	-	-	-	S	H		-	-	-	-	E	-
0604-25	-	-	-	-	-	-	-	-	-	-	-	S	H		-	-	-	-	E	-
0604-26	-	-	-	-	-	-	-	-	-	-	-	S	H		-	-	-	-	E	-
0604-27	-	-	-	-	-	S	-	-	-	S	-	S	H		-	-	-	S	K	-
0604-28	-	-	-	-	-	-	-	-	-	-	-	S	H		-	-	-	-	E	-
0803-11	-	-	-	-	-	-	-	-	-	-	-	S	H		-	-	-	-	K	-
0803-12	-	-	-	-	-	-	-	-	-	-	-	S	H		-	-	-	-	K	-
0803-13	-	-	-	-	-	-	-	-	-	-	-	S	H		-	-	-	-	E	-
0803-14	-	-	-	-	-	-	-	-	-	-	-	S	H		-	-	-	-	E	-
0803-15	-	-	-	-	-	-	-	-	-	-	-	S	H		-	-	-	-	E	-
0803-16	-	-	-	-	-	-	-	-	-	-	-	S	H		-	-	-	-	E	-
0912-1	-	-	-	-	-	-	-	-	-	-	-	S	H		-	-	-	-	E	-
0912-2	-	-	-	-	-	-	-	-	-	-	-	S	H		-	-	-	-	S	-
0912-3	-	-	-	-	-	-	-	-	-	-	-	S	H		-	-	-	-	S	-
0912-4	-	-	-	-	-	-	-	-	-	-	-	S	H		-	-	-	-	G	-
0912-5	-	-	-	-	-	-	-	-	-	-	-	S	H		-	-	-	-	S	-
0912-6	-	-	-	-	-	-	-	-	-	-	-	S	H		-	-	-	-	E	-
0912-7	-	-	-	-	-	-	-	-	-	-	-	S	H		-	-	-	-	G	-
ID	VRC01(HXB2)
	276	278	279	280	281	282	283	356	366	367	368	371	459	460	461	462	463	464	465	469
	N	T	D	N	A	K	T	N	G	G	D	I	G	N	S	N	E	S	S	T
0507-12	.	S	E	.	.	R	I	.	.	.	.	.	.	.	E	.	I	T	T	-
0507-13	.	S	E	.	.	R	I	D	.	.	.	.	.	.	E	.	T	T	T	S
0507-14	.	S	E	.	.	R	I	.	.	.	.	.	.	.	E	.	T	T	T	-
0507-15	.	S	E	.	.	.	I	S	.	.	.	.	.	.	E	.	T	T	T	S
0507-16	.	.	K	.	.	R	I	.	.	.	.	.	.	.	E	.	T	N	T	S
0604-21	.	S	E	.	.	R	I	S	.	.	.	.	.	.	E	.	T	T	T	S
0604-22	.	S	E	.	.	.	I	.	.	.	.	.	.	.	E	.	T	T	T	S
0604-23	.	S	E	.	.	.	I	.	.	.	.	.	.	.	E	.	T	T	T	S
0604-24	.	.	K	.	.	R	I	.	.	.	.	.	.	.	T	T	T	T	T	-
0604-25	.	S	E	.	.	R	I	.	.	.	.	.	.	E	T	T	T	T	T	S
0604-26	.	S	E	.	D	R	I	.	.	.	.	.	.	E	T	T	T	T	T	S
0604-27	.	S	E	.	T	.	I	.	.	.	.	.	.	E	E	.	T	T	T	S
0604-28	.	S	E	.	.	.	I	.	.	.	.	.	.	.	E	.	T	T	T	S
0803-11	.	S	E	.	T	.	I	.	.	.	.	.	.	.	T	T	T	T	T	S
0803-12	.	S	E	.	D	.	I	.	.	.	.	.	.	.	T	S	T	T	T	S
0803-13	.	S	K	.	T	.	I	.	.	.	.	.	.	.	T	.	T	T	T	S
0803-14	.	S	E	.	T	.	I	.	.	.	.	.	.	E	T	.	T	T	T	S
0803-15	.	S	K	.	D	.	I	.	.	.	.	.	.	.	N	.	T	T	T	S
0803-16	.	.	K	.	D	.	I	.	.	.	.	.	.	.	T	T	T	T	T	S
0912-1	.	S	E	.	T	.	I	.	.	.	.	.	.	E	N	T	T	I	T	S
0912-2	.	S	E	.	E	.	I	.	.	.	.	.	.	E	N	T	T	A	T	S
0912-3	.	S	E	.	T	.	I	.	.	.	.	.	.	E	N	T	T	A	T	S
0912-4	.	S	E	.	E	.	I	.	.	.	.	.	.	E	N	I	T	T	T	S
0912-5	.	S	E	.	T	.	I	.	.	.	.	.	.	E	N	T	T	A	T	S
0912-6	.	S	E	.	D	.	I	.	.	.	.	.	.	E	N	T	T	T	T	S
0912-7	.	S	E	.	D	.	I	.	.	.	.	.	.	E	N	T	T	T	T	S
ID	10E8(HXB2)						12A21(HXB2)
	671	672	673	676	680	683	282	366	367	460	463	471
	N	W	F	T	W	K	T	N	T	N	N	G
0507-12	-	-	-	-	-	-	-	-	-	-	-	-
0507-13	-	-	-	-	-	-	-	-	S	-	S	-
0507-14	-	-	-	-	-	-	-	-	-	-	-	-
0507-15	-	-	-	-	-	-	-	-	S	-	-	-
0507-16	-	-	-	-	-	-	-	-	S	-	-	-
0604-21	-	-	-	-	-	-	-	-	S	-	-	-
0604-22	-	-	-	-	-	-	-	-	S	-	-	-
0604-23	-	-	-	-	-	-	-	-	S	-	-	-
0604-24	-	-	-	-	-	-	-	-	-	-	-	-
0604-25	-	-	-	-	-	-	-	-	S	-	-	-
0604-26	-	-	-	-	-	-	N	-	S	E	T	-
0604-27	-	-	-	-	-	-	N	-	S	E	T	-
0604-28	-	-	-	-	-	-	N	-	S	E	T	-
0803-11	-	-	-	-	-	-	N	-	S	E	T	-
0803-12	-	-	-	-	-	-	N	-	S	E	T	-
0803-13	-	-	-	-	-	-	N	-	S	E	T	-
0803-14	-	-	-	-	-	-	N	-	S	E	T	-
0803-15	-	-	-	-	-	-	N	-	S	E	T	-
0803-16	-	-	-	-	-	-	N	-	S	-	S	-
0912-1	-	-	-	-	-	-	-	-	S	-	-	-
0912-2	-	-	-	-	-	-	N	-	S	E	T	-
0912-3	-	-	-	-	-	-	N	-	S	E	T	-
0912-4	-	-	-	-	-	-	N	-	S	E	T	-
0912-5	-	-	-	-	-	-	N	-	S	E	T	-
0912-6	-	-	-	-	-	-	N	-	S	E	T	-
0912-7	-	-	-	-	-	-	N	-	S	E	T	-
